# Supplementary material for: Exploring the impact of a data-feedback workshop on injury trends in a regional collegiate American football league in Japan
Source: Front Sports Act Living. 2026 Apr 30;8:1746737. doi: 10.3389/fspor.2026.1746737 (PMC13171791; doi:10.3389/fspor.2026.1746737)
Supplement: Supplementary file 1 [file Table1.xlsx]

## Sheet: S1
	S1: Questionnaire items used in the pre- and post-intervention surveys
	Survey Section	Category	No.	Question Item	Response Options (4-point scale)
	Pre-Survey	Knowledge and Awareness	Q1	To what extent is your knowledge about injuries that occur in American football?	1: Not knowledgeable at all, 2: A little knowledgeable, 3: Somewhat knowledgeable, 4: Very knowledgeable
			Q2	To what extent is your knowledge about specific injuries such as calf cramps, thigh muscle strains, chest contusions, and head/neck injuries?	(Same as above)
			Q3	To what extent do you understand the proper tackling form?	1: Do not understand at all, 2: Understand a little, 3: Understand somewhat, 4: Understand very well
			Q4	To what extent are you concerned about safety measures during practice?	1: Not concerned at all, 2: A little concerned, 3: Somewhat concerned, 4: Very concerned
		Practice	Q5	What are some things you are mindful of as a team to prevent injuries?	(Open-ended)
			Q6	To what extent do you focus on proper tackling form during regular practice?	1: Putting no effort at all, 2: Putting a little effort, 3: Putting some effort, 4: Putting a great deal of effort
			Q7	To what extent do you pay attention to the intensity of tackling drills?	1: Pay no attention at all, 2: Pay a little attention, 3: Pay some attention, 4: Pay a great deal of attention
			Q8	To what extent do you pay attention to the overall weekly training volume?	(Same as above)
			Q9	To what extent are you concerned about future injuries?	1: Not concerned at all, 2: Not very concerned, 3: Somewhat concerned, 4: Very concerned
	Post-Survey	Changes in Knowledge and Awareness	Q1	To what extent has your knowledge about injuries in American football deepened?	1: Not deepened at all, 2: Deepened a little, 3: Deepened somewhat, 4: Deepened greatly
			Q2	To what extent has your understanding of injuries such as calf cramps, thigh muscle strains, chest contusions, and head/neck injuries deepened?	(Same as above)
			Q3	Has your concern for safety measures during practice increased?	1: Not increased at all, 2:Increased a little, 3: Increased somewhat, 4: Increased greatly
		Practice	Q4	After attending the seminar, has your awareness regarding injuries increased?	(Same as above)
			Q5	Do you plan to apply what you learned in practice starting tomorrow?	1: Don't think so at all, 2: Think so a little, 3: Think so somewhat, 4: Think so very much
			Q6	Specifically, what do you plan to do?	(Open-ended)
	This table lists all items from the pre-workshop questionnaire (Pre-Survey) and the post-workshop questionnaire (Post-Survey). The Pre-Survey was designed to assess participants' baseline knowledge, awareness, and practices regarding injuries in American football. The Post-Survey was designed to assess participants' subjective evaluation of the seminar, including changes in their knowledge and aw…
