# Supplementary material for: Exploring the impact of a data-feedback workshop on injury trends in a regional collegiate American football league in Japan
Source: Front Sports Act Living. 2026 Apr 30;8:1746737. doi: 10.3389/fspor.2026.1746737 (PMC13171791; doi:10.3389/fspor.2026.1746737)
Supplement: Supplementary file 2 [file Table2.xlsx]

## Sheet: Table S2
	S2-1. Comparison of injury perceptions between players and team staff before the mandatory workshop.
	Question Item (No.)	Response Category (Score)	Total			Players			Team Staff			p-value
			No. (%)			No. (%)			No. (%)
			(n=43)			(n=27)			(n=16)
	Questions on Knowledge and Awareness
	Q1. To what extent is your knowledge about injuries that occur in American football?	Very knowledgeable (4)	6	(14.0)		2	(7.4)		4	(25.0)		0.4
		Somewhat knowledgeable (3)	23	(53.5)		16	(59.3)		7	(43.8)
		A little knowledgeable (2)	13	(30.2)		8	(29.6)		5	(31.3)
		Not knowledgeable at all (1)	1	(2.3)		1	(3.7)		0	(0.0)
	Q2. To what extent is your knowledge about specific injuries such as calf cramps, thigh muscle strains, chest contusions, and head/neck injuries?	Very knowledgeable (4)	3	(7.0)		2	(7.4)		1	(6.3)		0.4
		Somewhat knowledgeable (3)	18	(41.9)		10	(37.0)		8	(50.0)
		A little knowledgeable (2)	17	(39.5)		11	(40.7)		6	(37.5)
		Not knowledgeable at all (1)	5	(11.6)		4	-14.8		1	(6.3)
	Q3. To what extent do you understand the proper tackling form?	Understand very well (4)	7	(16.3)		7	(25.9)		0	(0.0)		0.06
		Understand somewhat (3)	19	(44.2)		12	(44.4)		7	(43.8)
		Understand a little (2)	12	(27.9)		7	(25.9)		5	(31.3)
		Do not understand at all (1)	5	(11.6)		1	(3.7)		4	(25.0)
	Q4. To what extent are you concerned about safety measures during practice?	Very concerned (4)	17	(39.5)		8	(29.6)		9	(56.3)		0.06
		Somewhat concerned (3)	22	(51.2)		15	(55.6)		7	(43.8)
		A little concerned (2)	4	(9.3)		4	(14.8)		0	(0.0)
		Not concerned at all (1)	0	(0.0)		0	(0.0)		0	(0.0)
	Questions on Practice
	Q6. To what extent do you focus on proper tackling form during regular practice?	Putting a great deal of effort (4)	19	(44.2)		13	(48.1)		6	(37.5)		0.4
		Putting some effort (3)	16	(37.2)		10	(37.0)		6	(37.5)
		Putting a little effort (2)	7	(16.3)		4	(14.8)		3	(18.8)
		Putting no effort at all (1)	1	(2.3)		0	(0.0)		1	(6.3)
	Q7. To what extent do you pay attention to the intensity of tackling drills?	Pay a great deal of attention (4)	12	(27.9)		6	(22.2)		6	(37.5)		0.3
		Pay some attention (3)	19	(44.2)		12	(44.4)		7	(43.8)
		Pay a little attention (2)	12	(27.9)		9	(33.3)		3	(18.8)
		Pay no attention at all (1)	0	(0.0)		0	(0.0)		0	(0.0)
	Q8. To what extent do you pay attention to the overall weekly training volume?	Pay a great deal of attention (4)	10	(23.3)		6	(22.2)		4	(25.0)		0.4
		Pay some attention (3)	21	(48.8)		12	(44.4)		9	(56.3)
		Pay a little attention (2)	10	(23.3)		7	(25.9)		3	(18.8)
		Pay no attention at all (1)	2	(4.7)		2	(7.4)		0	(0.0)
	Q9. To what extent are you concerned about future injuries?	Very concerned (4)	12	(27.9)		4	(14.8)		8	(50.0)		0.02
		Somewhat concerned (3)	26	(60.5)		19	(70.4)		7	(43.8)
		Not very concerned (2)	1	(2.3)		0	(0.0)		1	(6.3)
		Not concerned at all (1)	4	(9.3)		4	(14.8)		0	(0.0)
	p-value; Team Staff vs. Players (Mann-Whitney U test).
	This table shows the results for the 4-point scale survey questions (Q1–Q4, Q6–Q9) administered before the mandatory workshop. Data are presented as the number of respondents (No.) and percentage (%) for each response category. The score (1–4) used for analysis is shown in parentheses next to each response category.
