# Supplementary material for: Exploring the impact of a data-feedback workshop on injury trends in a regional collegiate American football league in Japan
Source: Front Sports Act Living. 2026 Apr 30;8:1746737. doi: 10.3389/fspor.2026.1746737 (PMC13171791; doi:10.3389/fspor.2026.1746737)
Supplement: Supplementary file 3 [file Table3.xlsx]

## Sheet: Sheet1
		Table S2-2.
		Table S2-2. Team-level injury prevention efforts (Free-text responses to Q5).
		Q5. What are some things you are mindful of as a team to prevent injuries?			Category	Specific Responses
			Players		・Equipment-based Protection	・Use of Guardian Caps
					・Technique & Form Enforcement	・Enforcement of "Heads Up" tackling ・"Kubi-lock" (neck strengthening), helmet fitting ・Prioritizing fundamental form acquisition ・Raising awareness of correct tackling form
					・Conditioning & Care	・Thorough stretching and warm-ups before/after practice ・Taping, icing
					・Knowledge & Education	・Participation in seminars and lectures by external instructors (e.g., on concussion, heat illness)
					・Rules & Practice Management	・Thorough enforcement of contact rules
					・None / Unknown	・None ・Don't know ・Not applicable
			Team Staff		・Technique & Form	・Stretching, proper contact form ・Learning correct tackling ・Correction of tackling and blocking posture ・Keeping the head up during tackles ・"Heads up" tackling
					・Practice & Environmental Management	・Adjusting practice intensity ・Use of WBGT meter, adjusting play intensity ・Setting limits on tackling during practice ・Clarifying contact rules among players ・Preparing the environment
					・Medical Support	・Prophylactic taping ・Presence of a trainer ・Confirming emergency action plans ・Assigning a manager for each injured player ・Checking player's physical condition ・Hydration, etc.
					・Equipment	・Use of Guardian Caps
					・Other	・I don't know much yet as my knowledge is limited
		This table presents the free-text responses to the survey question, "Q5. What are some things you are mindful of as a team to prevent injuries?". Responses are presented separately for players and team staff and have been categorized based on thematic content.
