# Supplementary material for: Exploring the impact of a data-feedback workshop on injury trends in a regional collegiate American football league in Japan
Source: Front Sports Act Living. 2026 Apr 30;8:1746737. doi: 10.3389/fspor.2026.1746737 (PMC13171791; doi:10.3389/fspor.2026.1746737)
Supplement: Supplementary file 4 [file Table4.xlsx]

## Sheet: S3
	S3-1. Cross-tabulation of Injury Site and Classification during the Pre-Intervention Period (2018–2023)
		Muscle Cramp	Bruise / Contusion	Ligament Injury / Sprain	Concussion	Dislocation	Fracture	Burner / Brachial Plexus Injury	Laceration	Unknown	Tendon Rupture	Heat-Related Illness	Laceration / Tear	Injured body parts		0
	Lower leg	107	10	1	0	0	0	0	0	1	0	0	0	119		1
	Abdomen	0	36	0	0	0	0	0	0	2	0	0	0	38		2
	Thigh	18	15	0	0	1	0	0	0	0	1	0	0	35		3
	Foot / Toes	16	7	9	0	0	1	0	1	0	0	0	0	34		4
	Knee	1	9	21	0	0	0	0	1	0	0	0	0	32		5
	Ankle	0	3	23	0	0	0	0	1	0	0	0	0	27		6
	Head	0	9	0	15	0	0	0	0	0	0	0	0	24		7
	Shoulder / Clavicle	0	11	0	0	7	1	1	0	0	0	0	0	20		8
	Hand / Fingers	0	7	1	0	1	5	0	0	0	0	0	1	15		9
	Upper arm / Elbow	0	5	3	0	3	0	0	0	0	0	0	0	11		10+
	Neck	0	0	1	0	0	0	7	0	0	0	0	0	8		20+
	Chest	0	8	0	0	0	0	0	0	0	0	0	0	8		30+
	Lower back	0	5	1	0	1	0	0	0	0	0	0	0	7		100+
	Forearm / Wrist	0	2	1	0	0	3	0	0	0	0	0	0	6
	Other	0	3	1	0	0	0	0	0	0	0	0	0	4
	Pelvis	0	1	0	0	0	0	0	0	0	0	0	0	1
	Unknown	0	0	0	0	0	0	0	0	0	0	1	0	1
	Injury types	142	131	62	15	13	10	8	3	3	1	1	1	390
	S3-2. Cross-tabulation of Injury Site and Classification during the Post-Intervention Period (2024)
		Bruise / Contusion	Ligament Injury / Sprain	Concussion	Muscle Cramp	Unknown	Fracture	Dislocation	Tendon Rupture	Laceration / Tear	Laceration	Burner / Brachial Plexus Injury	Heat-Related Illness	Injured body parts
	Lower leg	3	1	0	2	0	0	0	1	0	0	0	0	7
	Head	0	0	4	0	1	0	0	0	1	0	0	0	6
	Ankle	2	3	0	0	0	0	0	0	0	0	0	0	5
	Knee	1	1	0	0	0	1	1	0	0	0	0	0	4
	Abdomen	3	0	0	0	0	0	0	0	0	0	0	0	3
	Shoulder / Clavicle	0	1	0	0	0	1	1	0	0	0	0	0	3
	Foot / Toes	0	2	0	0	1	0	0	0	0	0	0	0	3
	Hand / Fingers	2	0	0	0	0	0	0	0	0	0	0	0	2
	Thigh	1	0	0	1	0	0	0	0	0	0	0	0	2
	Neck	0	0	0	0	1	0	0	0	0	0	0	0	1
	Chest	1	0	0	0	0	0	0	0	0	0	0	0	1
	Pelvis	0	1	0	0	0	0	0	0	0	0	0	0	1
	Upper arm / Elbow	1	0	0	0	0	0	0	0	0	0	0	0	1
	Lower back	0	0	0	0	0	0	0	0	0	0	0	0	0
	Forearm / Wrist	0	0	0	0	0	0	0	0	0	0	0	0	0
	Other	0	0	0	0	0	0	0	0	0	0	0	0	0
	Unknown	0	0	0	0	0	0	0	0	0	0	0	0	0
	Injury types	14	9	4	3	3	2	2	1	1	0	0	0	39
	Table S3-1 (top) shows a detailed breakdown of all reported injuries (n=390) by body part and injury type during the pre-intervention period (2018–2023). Table S3-2 (bottom) shows the same breakdown for the post-intervention period (2024, n=39).
	The cells are color-coded as a heatmap, ranging from green (low frequency) to red (high frequency), to visualize the concentration of injuries. Additionally, to enhance readability, the columns (injury types) and rows (injured body parts) are sorted in descending order of their total frequency. The values in the cells represent the number of cases.
