# Supplementary material for: Exploring the impact of a data-feedback workshop on injury trends in a regional collegiate American football league in Japan
Source: Front Sports Act Living. 2026 Apr 30;8:1746737. doi: 10.3389/fspor.2026.1746737 (PMC13171791; doi:10.3389/fspor.2026.1746737)
Supplement: Supplementary file 6 [file Table6.xlsx]

## Sheet: Sheet1
	S5. Temporal trends in the proportion of injuries by game quarter
	This figure displays a line graph (left) and a corresponding data table (right) illustrating the annual trends in the proportion (%) of injuries by game quarter among all recorded injuries. Period a (2018–2023) represents the pre-intervention period, and Period b (2024) represents the post-intervention period.
