# Supplementary material for: Exploring the impact of a data-feedback workshop on injury trends in a regional collegiate American football league in Japan
Source: Front Sports Act Living. 2026 Apr 30;8:1746737. doi: 10.3389/fspor.2026.1746737 (PMC13171791; doi:10.3389/fspor.2026.1746737)
Supplement: Supplementary file 9 [file Table9.xlsx]

## Sheet: Sheet1
	S8_Classification of free-response comments regarding specific intentions in post-survey
	Category	Main Responses
	Heatstroke Prevention & Hydration	・Securing time to take helmets off ・Hydrating from the day before practice ・Frequent hydration
	Injury Prevention	・Reconfirming tackling form ・Stretching ・Inspecting protective equipment
	Emergency Response & Preparedness	・Disseminating the emergency action manual ・Creating a medical roster ・Learning how to use an AED ・Acquiring first-aid skills ・Responding calmly to injuries
	Observation & Communication	・Observing players' physical conditions and changes ・Grasping the situation of the entire field ・Calling out to players
	Continuation & Others	・Continuing current good practices ・Nothing in particular
	Responses to the question "Specifically, what do you want to do?" in the post-survey were extracted and categorized based on similarities in content.
